# Supplementary material for: Determinants of Acceptance of Weight Management Applications in Overweight and Obese Individuals: Using an Extended Unified Theory of Acceptance and Use of Technology Model
Source: Nutrients. 2022 May 8;14(9):1968. doi: 10.3390/nu14091968 (PMC9101973; doi:10.3390/nu14091968)
Supplement: Supplementary file 1 [file nutrients-14-01968-s001.zip]

Archive with 1 entries (1 files):
- nutrients-1704645-supplementary.pdf
